# Supplementary material for: Revised generic placement of Brachypelma embrithes (Chamberlin & Ivie, 1936) and Brachypelma angustum Valerio, 1980, with definition of the taxonomic features for identification of female Sericopelma Ausserer, 1875 (Araneae, Theraphosidae)
Source: Zookeys. 2015 Oct 12;(526):75–104. doi: 10.3897/zookeys.526.6315 (PMC4607846; doi:10.3897/zookeys.526.6315)
Supplement: XML Treatment for Sericopelma embrithes [file zookeys.526.6315-treatment1.xml]

<!DOCTYPE tp:taxon-treatment
  PUBLIC "-//TaxonX//DTD Taxonomic Treatment Publishing DTD v0 20100105//EN" "tax-treatment-NSO.dtd">
<tp:taxon-treatment xmlns:tp="http://www.plazi.org/taxpub"><tp:treatment-meta><kwd-group><label>Taxon classification</label><kwd><named-content content-type="kingdom">Animalia</named-content></kwd><kwd><named-content content-type="order">Araneae</named-content></kwd><kwd><named-content content-type="family">Theraphosidae</named-content></kwd></kwd-group><mixed-citation publication-type="journal"><person-group><name><surname>Gabriel</surname><given-names>Ray</given-names></name><name><surname>Longhorn</surname><given-names>Stuart J.</given-names></name></person-group><article-title>Revised generic placement of <italic><tp:taxon-name><tp:taxon-name-part taxon-name-part-type="genus">Brachypelma</tp:taxon-name-part> <tp:taxon-name-part taxon-name-part-type="species">embrithes</tp:taxon-name-part></tp:taxon-name></italic> (Chamberlin &amp; Ivie, 1936) and <italic><tp:taxon-name><tp:taxon-name-part taxon-name-part-type="genus">Brachypelma</tp:taxon-name-part> <tp:taxon-name-part taxon-name-part-type="species">angustum</tp:taxon-name-part></tp:taxon-name></italic> Valerio, 1980, with definition of the taxonomic features for identification of female <italic><tp:taxon-name><tp:taxon-name-part taxon-name-part-type="genus">Sericopelma</tp:taxon-name-part></tp:taxon-name></italic> Ausserer, 1875 (<tp:taxon-name><tp:taxon-name-part taxon-name-part-type="order">Araneae</tp:taxon-name-part></tp:taxon-name>, <tp:taxon-name><tp:taxon-name-part taxon-name-part-type="family">Theraphosidae</tp:taxon-name-part></tp:taxon-name>)</article-title><source>Zookeys</source><day>12</day><month>10</month><year>2015</year><volume>2015</volume><issue>526</issue><fpage>75</fpage><lpage>104</lpage><pub-id pub-id-type="doi">10.3897/zookeys.526.6315</pub-id></mixed-citation></tp:treatment-meta><tp:nomenclature><tp:taxon-name>
                            <tp:taxon-name-part taxon-name-part-type="genus">Sericopelma</tp:taxon-name-part>
                            <tp:taxon-name-part taxon-name-part-type="species">embrithes</tp:taxon-name-part>
                        </tp:taxon-name><tp:taxon-authority>(Chamberlin &amp; Ivie, 1936)</tp:taxon-authority><tp:taxon-status xmlns:xlink="http://www.w3.org/1999/xlink" xlink:type="simple">comb. n.</tp:taxon-status><tp:nomenclature-citation-list><tp:nomenclature-citation><tp:taxon-name><tp:taxon-name-part taxon-name-part-type="genus">Eurypelma</tp:taxon-name-part> <tp:taxon-name-part taxon-name-part-type="species">embrithes</tp:taxon-name-part></tp:taxon-name><comment> Chamberlin &amp; Ivie, 1936: 7 (D female)</comment></tp:nomenclature-citation><tp:nomenclature-citation><tp:taxon-name><tp:taxon-name-part taxon-name-part-type="genus">Avicularia</tp:taxon-name-part> <tp:taxon-name-part taxon-name-part-type="species">embrithes</tp:taxon-name-part></tp:taxon-name><comment> Raven, 1985: 146, 148, 151 (T f from <italic><tp:taxon-name><tp:taxon-name-part taxon-name-part-type="genus">Eurypelma</tp:taxon-name-part></tp:taxon-name></italic>).</comment></tp:nomenclature-citation><tp:nomenclature-citation><tp:taxon-name><tp:taxon-name-part taxon-name-part-type="genus">Aphonopelma</tp:taxon-name-part> <tp:taxon-name-part taxon-name-part-type="species">embrithes</tp:taxon-name-part></tp:taxon-name><comment> Schmidt, 1993: 78 (T f from <italic><tp:taxon-name><tp:taxon-name-part taxon-name-part-type="genus">Eurypelma</tp:taxon-name-part></tp:taxon-name></italic> = <italic><tp:taxon-name><tp:taxon-name-part taxon-name-part-type="genus">Avicularia</tp:taxon-name-part></tp:taxon-name></italic>).</comment></tp:nomenclature-citation><tp:nomenclature-citation><tp:taxon-name><tp:taxon-name-part taxon-name-part-type="genus">Brachypelma</tp:taxon-name-part> <tp:taxon-name-part taxon-name-part-type="species">embrithes</tp:taxon-name-part></tp:taxon-name><comment> Smith, 1994: 160 (T f from <italic><tp:taxon-name><tp:taxon-name-part taxon-name-part-type="genus">Eurypelma</tp:taxon-name-part></tp:taxon-name></italic> = <italic><tp:taxon-name><tp:taxon-name-part taxon-name-part-type="genus">Avicularia</tp:taxon-name-part></tp:taxon-name></italic>).</comment></tp:nomenclature-citation></tp:nomenclature-citation-list></tp:nomenclature><tp:treatment-sec sec-type="Description"><title>Description.</title><p><italic>Female</italic> (Holotype <abbrev xmlns:xlink="http://www.w3.org/1999/xlink" content-type="institution" xlink:title="American Museum of Natural History" xlink:type="simple">AMNH</abbrev>): Total length including chelicerae 58.6. Carapace, length 27.6, width 23.2. Caput, high. Ocular tubercle, length 2.6, width 3. An<!--PageBreak-->terior row procurved, posterior row recurved. Eyes <abbrev xmlns:xlink="http://www.w3.org/1999/xlink" xlink:title="Anterior Lateral Eyes" xlink:type="simple">ALE</abbrev> &gt; <abbrev xmlns:xlink="http://www.w3.org/1999/xlink" xlink:title="Anterior Medial Eyes" xlink:type="simple">AME</abbrev>, <abbrev xmlns:xlink="http://www.w3.org/1999/xlink" xlink:title="Anterior Medial Eyes" xlink:type="simple">AME</abbrev> &gt; <abbrev xmlns:xlink="http://www.w3.org/1999/xlink" xlink:title="Posterior Lateral Eyes" xlink:type="simple">PLE</abbrev>, <abbrev xmlns:xlink="http://www.w3.org/1999/xlink" xlink:title="Posterior Lateral Eyes" xlink:type="simple">PLE</abbrev> &gt; PME. Clypeus; 0.9, clypeal fringe long. Fovea, deep transverse. Maxillae, with 100–120 cuspules, covering approximately 60% of proximal edge. Labium, length 3.2, width 4.4, with 40–60 labial cuspules most separated by less than 0.5 - 1 times the width of a single cuspule. Labio-sternal mounds separate. Sternum, damaged with three pairs of sigilla. Femur IV with a dense pad of plumose hair on retro-lateral surface, pro-lateral surfaces of trochanter/femur of anterior legs lacking stridulatory setae. Tarsi I–IV densely scopulate. Metatarsal scopulae, I 88%, II 83%, III 64%, IV 15% of the length of the segment, IV divided. Lengths of leg and palpal segments see Table <xref ref-type="table" rid="T2">2</xref>. Spination: femurs I, III, IV, 0-0-2 palp d 0-0-1, patella I, palp, II, III 0-2-0, IV 0-3-0, tibia 1 d 0-2-0, v 0-0-3, II d 1-2-0, v 1-1-3, III d 2-2-2, v 0-2-3 (apical), tibia IV d 4-3-2, v 2-1-2, palp d 0-1-2, metatarsus I 0-0-1, II v 0-0-2 (apical), III d 2-3-2, v 4-0-5 (apical), IV d 3-2-2, v 5-5-9 (5 apical). Posterior lateral spinnerets, with three segments, basal 4.4, medial 3.7, digitiform apical 6.1.Lateral median spinnerets, with one segment. Spermathecae, single domed receptacle apically swollen (Fig. <xref ref-type="fig" rid="F1">1</xref>). Urticating hairs (not from holotype) type I and III.</p><fig id="F1" position="float" orientation="portrait"><label>Figure 1–5.</label><caption><p><bold>1</bold> Spermathecae from holotype of <italic><tp:taxon-name><tp:taxon-name-part taxon-name-part-type="genus">Sericopelma</tp:taxon-name-part> <tp:taxon-name-part taxon-name-part-type="species">embrithes</tp:taxon-name-part></tp:taxon-name></italic> in dorsal view <bold>2</bold> Live specimen <italic>in situ</italic> of <tp:taxon-name><tp:taxon-name-part taxon-name-part-type="genus">Sericopelma</tp:taxon-name-part> <tp:taxon-name-part taxon-name-part-type="uncertainty-rank">cf.</tp:taxon-name-part> <tp:taxon-name-part taxon-name-part-type="species">embrithes</tp:taxon-name-part></tp:taxon-name> at type locality on Barro Colorado Island, probable adult Female [Photo: Insa Wagner, <named-content xmlns:xlink="http://www.w3.org/1999/xlink" content-type="dwc:institutional_code" xlink:type="simple">STRI</named-content>] <bold>3</bold> Spermatheca drawing of female Nicaraguan <italic><tp:taxon-name><tp:taxon-name-part taxon-name-part-type="genus">Sericopelma</tp:taxon-name-part></tp:taxon-name></italic> sp. in dorsal from <xref ref-type="bibr" rid="B23">Schiapelli and Gerschman (1967)</xref>, their figure 20 <bold>4</bold> Spermatheca of mature female <italic><tp:taxon-name><tp:taxon-name-part taxon-name-part-type="genus">Sericopelma</tp:taxon-name-part></tp:taxon-name></italic> sp. Boquete (<named-content xmlns:xlink="http://www.w3.org/1999/xlink" content-type="dwc:verbatimCoordinates" xlink:type="simple">8.78°N, 82.43°W</named-content>), Districto Boquete, Chiriquí Province, Panama, dorsal view lacking any distinct median notch <bold>5</bold> Same spermatheca (as 4) in lateral view with diagnostic ‘P-shape’ (of seen in reverse).</p></caption><graphic xmlns:xlink="http://www.w3.org/1999/xlink" xlink:href="zookeys-526-075-g001.jpg" position="float" orientation="portrait" xlink:type="simple" id="oo_60034.jpg"/></fig><p><bold>Colour.</bold> Type specimen alcohol faded brown. Live freshly moulted specimens from type locality are an overall blackish with longer red hairs on the abdomen, with grayish hairs on the dorsal trochanter, coxae and edges of the carapace, and two converging stripes on patella in older specimens (Fig. <xref ref-type="fig" rid="F1">2</xref>). These colours fade to overall <!--PageBreak-->brown with subdued russet abdominal hairs after a few months and the first dry season (RG pers.obs.).</p></tp:treatment-sec><tp:treatment-sec sec-type="Distribution"><title>Distribution.</title><p>Only known from type locality Barro Colorado Island, = Lake Gatun/ Canal Zone, Districto La Chorrera, Provincia de Panamá, República de Panamá [<abbrev xmlns:xlink="http://www.w3.org/1999/xlink" xlink:title="Degrees, Minutes, Seconds" xlink:type="simple">DMS</abbrev> = <named-content xmlns:xlink="http://www.w3.org/1999/xlink" content-type="dwc:verbatimCoordinates" xlink:type="simple">9°09'00"N, 79°50'41"W</named-content>].</p></tp:treatment-sec><tp:treatment-sec sec-type="Remarks"><title>Remarks.</title><p>Originally, this species was described by “Carapace is decidedly longer than wide. Median depression transverse; deep” and “barely a trace of scopula on metatarsus IV”. Our examination confirmed these features, but lead us to conclude identification as <italic><tp:taxon-name><tp:taxon-name-part taxon-name-part-type="genus">Sericopelma</tp:taxon-name-part></tp:taxon-name></italic> as defined here, including presence of an apically swollen unilobar spermathecae (Fig. <xref ref-type="fig" rid="F1">1</xref>, see also Figs <xref ref-type="fig" rid="F1">3–5</xref>, <xref ref-type="fig" rid="F2">7–9</xref>, contrast 13–16). The type locality of Barro Colorado Island is the site of a Smithsonian Institute field-centre; hence there is a large series of specimens from type locality assignable to <italic><tp:taxon-name><tp:taxon-name-part taxon-name-part-type="genus">Sericopelma</tp:taxon-name-part> <tp:taxon-name-part taxon-name-part-type="species">embrithes</tp:taxon-name-part></tp:taxon-name></italic> (Fig. <xref ref-type="fig" rid="F1">2</xref>) in the <named-content xmlns:xlink="http://www.w3.org/1999/xlink" content-type="dwc:institutional_code" xlink:type="simple">MCZ</named-content>, <abbrev xmlns:xlink="http://www.w3.org/1999/xlink" content-type="institution" xlink:title="Museo de Invertebrados G.B. Fairchild, Universidad de Panama" xlink:type="simple">MIUP</abbrev> and <abbrev xmlns:xlink="http://www.w3.org/1999/xlink" content-type="institution" xlink:title="Peabody Museum of Natural History, Yale, Connecticut" xlink:type="simple">PMY</abbrev> (supplementary material). It is possible that <italic><tp:taxon-name><tp:taxon-name-part taxon-name-part-type="genus">Sericopelma</tp:taxon-name-part> <tp:taxon-name-part taxon-name-part-type="species">embrithes</tp:taxon-name-part></tp:taxon-name></italic> (<xref ref-type="bibr" rid="B5">Chamberlin and Ivie 1936</xref>) is a junior synonym of another <italic><tp:taxon-name><tp:taxon-name-part taxon-name-part-type="genus">Sericopelma</tp:taxon-name-part></tp:taxon-name></italic> sp. such as <italic><tp:taxon-name><tp:taxon-name-part taxon-name-part-type="genus">Sericopelma</tp:taxon-name-part> <tp:taxon-name-part taxon-name-part-type="species">commune</tp:taxon-name-part></tp:taxon-name></italic> Pickard-Cambridge, 1897 or <italic><tp:taxon-name><tp:taxon-name-part taxon-name-part-type="genus">Sericopelma</tp:taxon-name-part> <tp:taxon-name-part taxon-name-part-type="species">panamanum</tp:taxon-name-part></tp:taxon-name></italic> (Karsch, 1880). Unfortunately, the mature male of <italic><tp:taxon-name><tp:taxon-name-part taxon-name-part-type="genus">Sericopelma</tp:taxon-name-part> <tp:taxon-name-part taxon-name-part-type="species">embrithes</tp:taxon-name-part></tp:taxon-name></italic> remains unknown. However, geographic considerations can be vital to make confident decisions about both generic and species identities as many tarantulas have narrow distributions, and we contend these older named Panamanian species were collected in distant western Panama, namely ‘Chiriquí’, likely the cool highlands near Volcán Baru and Boquete (Prov. de Chiriquí) where Europeans would acclimatize (rather than the small modern village of Chiriquí, Prov. de Chiriquí). Conversely, <italic><tp:taxon-name><tp:taxon-name-part taxon-name-part-type="genus">Sericopelma</tp:taxon-name-part> <tp:taxon-name-part taxon-name-part-type="species">embrithes</tp:taxon-name-part></tp:taxon-name></italic> from Barro Colorado Island (Prov. de Panamá) is within the central Canal Zone, a distance of over 300 km from ‘Chiriquí’ (Specifically <italic>ca.</italic> 320 km from Panama City to Boquete).</p><fig id="F2" position="float" orientation="portrait"><label>Figure 6–11.</label><caption><p>Holotype of <italic><tp:taxon-name><tp:taxon-name-part taxon-name-part-type="genus">Sericopelma</tp:taxon-name-part> <tp:taxon-name-part taxon-name-part-type="species">angustum</tp:taxon-name-part></tp:taxon-name></italic>. <bold>6</bold> Habitus and labels <bold>7</bold> <xref ref-type="bibr" rid="B41">Valerio (1980)</xref> figure 19, drawing spermathecae <bold>8</bold> Spermathecae, dorsal view <bold>9</bold> Spermathecaee, lateral view showing (reversed) ‘P-shape’ diagnostic of <italic><tp:taxon-name><tp:taxon-name-part taxon-name-part-type="genus">Sericopelma</tp:taxon-name-part></tp:taxon-name></italic> <bold>10</bold> Dense pad of plumose hairs on femur IV not present in <italic><tp:taxon-name><tp:taxon-name-part taxon-name-part-type="genus">Brachypelma</tp:taxon-name-part></tp:taxon-name></italic>, upper with alcohol wet, bottom left inset same dried, bottom right inset closeup of plumose hairs <bold>11</bold> tarsus leg IV showing unusual spines along central axis, bottom left inset closer image.</p></caption><graphic xmlns:xlink="http://www.w3.org/1999/xlink" xlink:href="zookeys-526-075-g002.jpg" position="float" orientation="portrait" xlink:type="simple" id="oo_60035.jpg"/></fig></tp:treatment-sec><tp:treatment-sec><!--Section generated to contain objects referenced in tp:taxon-treatment.--><table-wrap id="T2" position="float" orientation="portrait"><label>Table 2.</label><caption><p><italic><tp:taxon-name><tp:taxon-name-part taxon-name-part-type="genus">Sericopelma</tp:taxon-name-part> <tp:taxon-name-part taxon-name-part-type="species">angustum</tp:taxon-name-part></tp:taxon-name></italic> female holotype lengths of legs and palp.</p></caption><table id="TID0E4MAI" rules="all"><tbody><tr><th rowspan="1" colspan="1"/><th rowspan="1" colspan="1">I</th><th rowspan="1" colspan="1">II</th><th rowspan="1" colspan="1">III</th><th rowspan="1" colspan="1">IV</th><th rowspan="1" colspan="1">Palp</th></tr><tr><td rowspan="1" colspan="1">Femur</td><td rowspan="1" colspan="1">16.3</td><td rowspan="1" colspan="1">15.2</td><td rowspan="1" colspan="1">14.6</td><td rowspan="1" colspan="1">18.9</td><td rowspan="1" colspan="1">11.9</td></tr><tr><td rowspan="1" colspan="1">Patella</td><td rowspan="1" colspan="1">9.5</td><td rowspan="1" colspan="1">8.9</td><td rowspan="1" colspan="1">8.3</td><td rowspan="1" colspan="1">9.7</td><td rowspan="1" colspan="1">7.1</td></tr><tr><td rowspan="1" colspan="1">Tibia</td><td rowspan="1" colspan="1">14.0</td><td rowspan="1" colspan="1">12.0</td><td rowspan="1" colspan="1">11.2</td><td rowspan="1" colspan="1">15.1</td><td rowspan="1" colspan="1">9.4</td></tr><tr><td rowspan="1" colspan="1">Metatarsus</td><td rowspan="1" colspan="1">12.0</td><td rowspan="1" colspan="1">12.0</td><td rowspan="1" colspan="1">15.0</td><td rowspan="1" colspan="1">22.0</td><td rowspan="1" colspan="1">-</td></tr><tr><td rowspan="1" colspan="1">Tarsus</td><td rowspan="1" colspan="1">9.6</td><td rowspan="1" colspan="1">9.4</td><td rowspan="1" colspan="1">9.1</td><td rowspan="1" colspan="1">9.6</td><td rowspan="1" colspan="1">9.8</td></tr><tr><td rowspan="1" colspan="1">Total</td><td rowspan="1" colspan="1">61.4</td><td rowspan="1" colspan="1">57.5</td><td rowspan="1" colspan="1">58.2</td><td rowspan="1" colspan="1">75.3</td><td rowspan="1" colspan="1">38.2</td></tr></tbody></table></table-wrap></tp:treatment-sec><ref-list><ref id="B23"><mixed-citation xmlns:xlink="http://www.w3.org/1999/xlink" xlink:type="simple"><person-group><name name-style="western"><surname>Schiapelli</surname><given-names>RD</given-names></name><name name-style="western"><surname>Gerschman de Pikelin</surname><given-names>BS</given-names></name></person-group> (<year>1967</year>) <article-title>Estudio sistemático comparativo de los géneros <italic><tp:taxon-name><tp:taxon-name-part taxon-name-part-type="genus">Theraphosa</tp:taxon-name-part></tp:taxon-name></italic> Walck., 1805; <italic><tp:taxon-name><tp:taxon-name-part taxon-name-part-type="genus">Lasiodora</tp:taxon-name-part></tp:taxon-name></italic> C. L. Koch, 1851 y <italic><tp:taxon-name><tp:taxon-name-part taxon-name-part-type="genus">Sericopelma</tp:taxon-name-part></tp:taxon-name></italic> Ausserer, 1875 (<tp:taxon-name><tp:taxon-name-part taxon-name-part-type="order">Araneae</tp:taxon-name-part></tp:taxon-name>, <tp:taxon-name><tp:taxon-name-part taxon-name-part-type="family">Theraphosidae</tp:taxon-name-part></tp:taxon-name>).</article-title> <source>Atas do Simpósia sôbre a Biota Amazônica (Zoologica)</source> <volume>5</volume>: <fpage>481</fpage>–<lpage>494</lpage>. </mixed-citation></ref><ref id="B41"><mixed-citation xmlns:xlink="http://www.w3.org/1999/xlink" xlink:type="simple"><person-group><name name-style="western"><surname>Valerio</surname><given-names>CE</given-names></name></person-group> (<year>1980</year>) <article-title>Arañas terafosidas de Costa Rica <tp:taxon-name><tp:taxon-name-part taxon-name-part-type="order">Araneae</tp:taxon-name-part></tp:taxon-name>, <tp:taxon-name><tp:taxon-name-part taxon-name-part-type="family">Theraphosidae</tp:taxon-name-part></tp:taxon-name>. I. <italic><tp:taxon-name><tp:taxon-name-part taxon-name-part-type="genus">Sericopelma</tp:taxon-name-part></tp:taxon-name></italic> y <italic><tp:taxon-name><tp:taxon-name-part taxon-name-part-type="genus">Brachypelma</tp:taxon-name-part></tp:taxon-name></italic>.</article-title> <source>Brenesia</source> <volume>18</volume>: <fpage>259</fpage>–<lpage>28</lpage>. </mixed-citation></ref><ref id="B5"><mixed-citation xmlns:xlink="http://www.w3.org/1999/xlink" xlink:type="simple"><person-group><name name-style="western"><surname>Chamberlin</surname><given-names>RV</given-names></name><name name-style="western"><surname>Ivie</surname><given-names>W</given-names></name></person-group> (<year>1936</year>) <article-title>New spiders from Mexico and Panama.</article-title> <source>Bulletin of the University of Utah</source> <volume>27</volume>(<issue>5</issue>): <fpage>1</fpage>–<lpage>103</lpage>. </mixed-citation></ref></ref-list></tp:taxon-treatment>
