# Supplementary material for: Revised generic placement of Brachypelma embrithes (Chamberlin & Ivie, 1936) and Brachypelma angustum Valerio, 1980, with definition of the taxonomic features for identification of female Sericopelma Ausserer, 1875 (Araneae, Theraphosidae)
Source: Zookeys. 2015 Oct 12;(526):75–104. doi: 10.3897/zookeys.526.6315 (PMC4607846; doi:10.3897/zookeys.526.6315)
Supplement: XML Treatment for Sericopelma angustum [file zookeys.526.6315-treatment2.xml]

<!DOCTYPE tp:taxon-treatment
  PUBLIC "-//TaxonX//DTD Taxonomic Treatment Publishing DTD v0 20100105//EN" "tax-treatment-NSO.dtd">
<tp:taxon-treatment xmlns:tp="http://www.plazi.org/taxpub"><tp:treatment-meta><kwd-group><label>Taxon classification</label><kwd><named-content content-type="kingdom">Animalia</named-content></kwd><kwd><named-content content-type="order">Araneae</named-content></kwd><kwd><named-content content-type="family">Theraphosidae</named-content></kwd></kwd-group><mixed-citation publication-type="journal"><person-group><name><surname>Gabriel</surname><given-names>Ray</given-names></name><name><surname>Longhorn</surname><given-names>Stuart J.</given-names></name></person-group><article-title>Revised generic placement of <italic><tp:taxon-name><tp:taxon-name-part taxon-name-part-type="genus">Brachypelma</tp:taxon-name-part> <tp:taxon-name-part taxon-name-part-type="species">embrithes</tp:taxon-name-part></tp:taxon-name></italic> (Chamberlin &amp; Ivie, 1936) and <italic><tp:taxon-name><tp:taxon-name-part taxon-name-part-type="genus">Brachypelma</tp:taxon-name-part> <tp:taxon-name-part taxon-name-part-type="species">angustum</tp:taxon-name-part></tp:taxon-name></italic> Valerio, 1980, with definition of the taxonomic features for identification of female <italic><tp:taxon-name><tp:taxon-name-part taxon-name-part-type="genus">Sericopelma</tp:taxon-name-part></tp:taxon-name></italic> Ausserer, 1875 (<tp:taxon-name><tp:taxon-name-part taxon-name-part-type="order">Araneae</tp:taxon-name-part></tp:taxon-name>, <tp:taxon-name><tp:taxon-name-part taxon-name-part-type="family">Theraphosidae</tp:taxon-name-part></tp:taxon-name>)</article-title><source>Zookeys</source><day>12</day><month>10</month><year>2015</year><volume>2015</volume><issue>526</issue><fpage>75</fpage><lpage>104</lpage><pub-id pub-id-type="doi">10.3897/zookeys.526.6315</pub-id></mixed-citation></tp:treatment-meta><tp:nomenclature><tp:taxon-name>
                            <tp:taxon-name-part taxon-name-part-type="genus">Sericopelma</tp:taxon-name-part>
                            <tp:taxon-name-part taxon-name-part-type="species">angustum</tp:taxon-name-part>
                        </tp:taxon-name><tp:taxon-authority>(Valerio, 1980)</tp:taxon-authority><tp:taxon-status xmlns:xlink="http://www.w3.org/1999/xlink" xlink:type="simple">comb. n.</tp:taxon-status><tp:nomenclature-citation-list><tp:nomenclature-citation><tp:taxon-name><tp:taxon-name-part taxon-name-part-type="genus">Brachypelma</tp:taxon-name-part> <tp:taxon-name-part taxon-name-part-type="species">angusta</tp:taxon-name-part></tp:taxon-name><comment> Valerio, 1980: 269, f. 19. (D female)</comment></tp:nomenclature-citation><tp:nomenclature-citation><tp:taxon-name><tp:taxon-name-part taxon-name-part-type="genus">Euathlus</tp:taxon-name-part> <tp:taxon-name-part taxon-name-part-type="species">angustus</tp:taxon-name-part></tp:taxon-name><comment>: <xref ref-type="bibr" rid="B21">Raven 1985</xref>: 150 (T f from <italic><tp:taxon-name><tp:taxon-name-part taxon-name-part-type="genus">Brachypelma</tp:taxon-name-part></tp:taxon-name></italic>).</comment></tp:nomenclature-citation><tp:nomenclature-citation><tp:taxon-name><tp:taxon-name-part taxon-name-part-type="genus">Brachypelma</tp:taxon-name-part> <tp:taxon-name-part taxon-name-part-type="species">angustum</tp:taxon-name-part></tp:taxon-name><comment>: <xref ref-type="bibr" rid="B26">Schmidt 1992</xref>: 10, f. 8 (T f from <italic><tp:taxon-name><tp:taxon-name-part taxon-name-part-type="genus">Euathlus</tp:taxon-name-part></tp:taxon-name></italic>).</comment></tp:nomenclature-citation><tp:nomenclature-citation><tp:taxon-name><tp:taxon-name-part taxon-name-part-type="genus">Brachypelma</tp:taxon-name-part> <tp:taxon-name-part taxon-name-part-type="species">angustum</tp:taxon-name-part></tp:taxon-name><comment>: <xref ref-type="bibr" rid="B27">Schmidt 1993</xref>: 82, f. 192. (misidentification*) [*Note: The figure ‘Abb. 192’ in <xref ref-type="bibr" rid="B27">Schmidt 1993</xref> shows a spermathecae of an alleged <italic><tp:taxon-name><tp:taxon-name-part taxon-name-part-type="genus">Brachypelma</tp:taxon-name-part> <tp:taxon-name-part taxon-name-part-type="species">angustum</tp:taxon-name-part></tp:taxon-name></italic>, but does not conform to either the <xref ref-type="bibr" rid="B41">Valerio’s (1980)</xref> drawing of the <!--PageBreak-->holotype spermathecae, nor our examination of the type. We suggest the material of <xref ref-type="bibr" rid="B27">Schmidt (1993)</xref> was likely misidentified pet trade <italic><tp:taxon-name><tp:taxon-name-part taxon-name-part-type="genus">Brachypelma</tp:taxon-name-part></tp:taxon-name></italic> sp. as with discussion and figures in <xref ref-type="bibr" rid="B12">Peters (2000</xref>, <xref ref-type="bibr" rid="B13">2003</xref>), also misidentified pet trade <italic><tp:taxon-name><tp:taxon-name-part taxon-name-part-type="genus">Brachypelma</tp:taxon-name-part></tp:taxon-name></italic> sp.]</comment></tp:nomenclature-citation></tp:nomenclature-citation-list></tp:nomenclature><tp:treatment-sec sec-type="Description"><title>Description.</title><p><italic>Female</italic> (Holotype UCR 433): Total length including chelicerae 58.9. Carapace, length 22.9, width 19.2.Caput, high. Ocular tubercle, length 2.6, width 3.1. Anterior row procurved, posterior row recurved. Eyes, <abbrev xmlns:xlink="http://www.w3.org/1999/xlink" xlink:title="Anterior Lateral Eyes" xlink:type="simple">ALE</abbrev> &gt; <abbrev xmlns:xlink="http://www.w3.org/1999/xlink" xlink:title="Posterior Lateral Eyes" xlink:type="simple">PLE</abbrev>, <abbrev xmlns:xlink="http://www.w3.org/1999/xlink" xlink:title="Posterior Lateral Eyes" xlink:type="simple">PLE</abbrev> &gt; <abbrev xmlns:xlink="http://www.w3.org/1999/xlink" xlink:title="Anterior Medial Eyes" xlink:type="simple">AME</abbrev>, <abbrev xmlns:xlink="http://www.w3.org/1999/xlink" xlink:title="Anterior Medial Eyes" xlink:type="simple">AME</abbrev> &gt; PME. Clypeus, 0.5, clypeal fringe long. Fovea, deep transverse. Maxillae, with 80–100 cuspules, covering approximately 60% of proximal edge. Labium, length 2.9, width 3.7, with 21 labial cuspules (a bald area in the centre of the labium lacks sockets for cuspules and may indicate previous damage, this cannot be confirmed until further specimens are examined) most separated by less than 0.5–1 times the width of a single cuspule. Labio-sternal mounds separate. Sternum damaged, narrow, length 10.2 (approx), width 8.4 with three pairs of sigilla. Femur IV with a dense pad of plumose hair on retro-lateral surface, pro-lateral surfaces of trochanter/femur of anterior legs lacking stridulatory setae. Tarsi I–IV densely scopulate, tarsus IV with spines along central axis. Metatarsal scopulae, I 84%, II 78%, III 35%, of the length of the segment, IV lacking scopulae. Lengths of leg and palpal segments see Table <xref ref-type="table" rid="T1">1</xref>. Spination: femurs I, II, IV d 0-0-1, III 0-0-4, palp 0-0-2 (no spines on <abbrev xmlns:xlink="http://www.w3.org/1999/xlink" xlink:title="Left Hand side" xlink:type="simple">LHS</abbrev> palp only on <abbrev xmlns:xlink="http://www.w3.org/1999/xlink" xlink:title="Right Hand Side" xlink:type="simple">RHS</abbrev> palp), patella II, palp 0-1-0, III 1-1-0, tibia I d 0-2-0, v 4-3-3, II d 1-1-1, v 2-4-3, III d 2-2-2, v 3-5-3, tibia IV d 2-0-4, v 4-4-3, palpal tibia d 0-2-1, v 2-2-4 (apical), metatarsus I v 2-0-3, II d 0-1-1, v 2-1-3(apical), III d 3-3-2, v 3-5-10 (6 apical), IV d 6-5-4, v 8-11-16 (6 apical). Posterior lateral spinnerets with three segments, basal 3.9, medial 3.2, digitiform apical 5.1.Lateral median spinnerets with one segment. Spermathecae, single domed receptacle apically swollen with slight medial indentation. Urticating hairs, type I and type III present.</p><table-wrap id="T1" position="float" orientation="portrait"><label>Table 1.</label><caption><p><italic><tp:taxon-name><tp:taxon-name-part taxon-name-part-type="genus">Sericopelma</tp:taxon-name-part> <tp:taxon-name-part taxon-name-part-type="species">embrithes</tp:taxon-name-part></tp:taxon-name></italic> female holotype lengths of legs and palp.</p></caption><table id="TID0EUEAI" rules="all"><tbody><tr><th rowspan="1" colspan="1"/><th rowspan="1" colspan="1">I</th><th rowspan="1" colspan="1">II</th><th rowspan="1" colspan="1">III</th><th rowspan="1" colspan="1">IV</th><th rowspan="1" colspan="1">Palp</th></tr><tr><td rowspan="1" colspan="1">Femur</td><td rowspan="1" colspan="1">17.9</td><td rowspan="1" colspan="1">17.5</td><td rowspan="1" colspan="1">14.8</td><td rowspan="1" colspan="1">19.9</td><td rowspan="1" colspan="1">14.5</td></tr><tr><td rowspan="1" colspan="1">Patella</td><td rowspan="1" colspan="1">10.8</td><td rowspan="1" colspan="1">9.7</td><td rowspan="1" colspan="1">8.7</td><td rowspan="1" colspan="1">10.6</td><td rowspan="1" colspan="1">9.0</td></tr><tr><td rowspan="1" colspan="1">Tibia</td><td rowspan="1" colspan="1">12.7</td><td rowspan="1" colspan="1">13.2</td><td rowspan="1" colspan="1">11.3</td><td rowspan="1" colspan="1">15.5</td><td rowspan="1" colspan="1">9.8</td></tr><tr><td rowspan="1" colspan="1">Metatarsus</td><td rowspan="1" colspan="1">12.7</td><td rowspan="1" colspan="1">12.2</td><td rowspan="1" colspan="1">14.6</td><td rowspan="1" colspan="1">21.3</td><td rowspan="1" colspan="1">-</td></tr><tr><td rowspan="1" colspan="1">Tarsus</td><td rowspan="1" colspan="1">9.9</td><td rowspan="1" colspan="1">9.8</td><td rowspan="1" colspan="1">9.8</td><td rowspan="1" colspan="1">11.0</td><td rowspan="1" colspan="1">11.1</td></tr><tr><td rowspan="1" colspan="1">Total</td><td rowspan="1" colspan="1">64.0</td><td rowspan="1" colspan="1">62.4</td><td rowspan="1" colspan="1">59.2</td><td rowspan="1" colspan="1">78.3</td><td rowspan="1" colspan="1">44.4</td></tr></tbody></table></table-wrap><table-wrap id="T2" position="float" orientation="portrait"><label>Table 2.</label><caption><p><italic><tp:taxon-name><tp:taxon-name-part taxon-name-part-type="genus">Sericopelma</tp:taxon-name-part> <tp:taxon-name-part taxon-name-part-type="species">angustum</tp:taxon-name-part></tp:taxon-name></italic> female holotype lengths of legs and palp.</p></caption><table id="TID0E4MAI" rules="all"><tbody><tr><th rowspan="1" colspan="1"/><th rowspan="1" colspan="1">I</th><th rowspan="1" colspan="1">II</th><th rowspan="1" colspan="1">III</th><th rowspan="1" colspan="1">IV</th><th rowspan="1" colspan="1">Palp</th></tr><tr><td rowspan="1" colspan="1">Femur</td><td rowspan="1" colspan="1">16.3</td><td rowspan="1" colspan="1">15.2</td><td rowspan="1" colspan="1">14.6</td><td rowspan="1" colspan="1">18.9</td><td rowspan="1" colspan="1">11.9</td></tr><tr><td rowspan="1" colspan="1">Patella</td><td rowspan="1" colspan="1">9.5</td><td rowspan="1" colspan="1">8.9</td><td rowspan="1" colspan="1">8.3</td><td rowspan="1" colspan="1">9.7</td><td rowspan="1" colspan="1">7.1</td></tr><tr><td rowspan="1" colspan="1">Tibia</td><td rowspan="1" colspan="1">14.0</td><td rowspan="1" colspan="1">12.0</td><td rowspan="1" colspan="1">11.2</td><td rowspan="1" colspan="1">15.1</td><td rowspan="1" colspan="1">9.4</td></tr><tr><td rowspan="1" colspan="1">Metatarsus</td><td rowspan="1" colspan="1">12.0</td><td rowspan="1" colspan="1">12.0</td><td rowspan="1" colspan="1">15.0</td><td rowspan="1" colspan="1">22.0</td><td rowspan="1" colspan="1">-</td></tr><tr><td rowspan="1" colspan="1">Tarsus</td><td rowspan="1" colspan="1">9.6</td><td rowspan="1" colspan="1">9.4</td><td rowspan="1" colspan="1">9.1</td><td rowspan="1" colspan="1">9.6</td><td rowspan="1" colspan="1">9.8</td></tr><tr><td rowspan="1" colspan="1">Total</td><td rowspan="1" colspan="1">61.4</td><td rowspan="1" colspan="1">57.5</td><td rowspan="1" colspan="1">58.2</td><td rowspan="1" colspan="1">75.3</td><td rowspan="1" colspan="1">38.2</td></tr></tbody></table></table-wrap><p><bold>Colour.</bold> Alcohol faded brown, posterior legs III and IV with longer reddish setae.</p></tp:treatment-sec><tp:treatment-sec sec-type="Distribution"><title>Distribution.</title><p>Only known from type locality San Pedro de Arenal, Cantón San Carlos, Provincia de Alajuela, Costa Rica. [Likely <abbrev xmlns:xlink="http://www.w3.org/1999/xlink" xlink:title="Degrees, Minutes, Seconds" xlink:type="simple">DMS</abbrev> = <named-content xmlns:xlink="http://www.w3.org/1999/xlink" content-type="dwc:verbatimCoordinates" xlink:type="simple">10°22'30"N, 84°34'47"W</named-content>].</p></tp:treatment-sec><tp:treatment-sec sec-type="Remarks"><title>Remarks.</title><p>The holotype is now fragmented (Figs <xref ref-type="fig" rid="F2">6–11</xref>) and right legs II and III both appear to have been lost in life as coxal stumps are blackened indicating wound healing. Accession data from UCR and jar labels specify the holotype was collected on 01-Oct.-1974 by Edgar Vargas, but this information was not given by <xref ref-type="bibr" rid="B41">Valerio 1980</xref>. In the holotype jar of <italic><tp:taxon-name><tp:taxon-name-part taxon-name-part-type="genus">Sericopelma</tp:taxon-name-part> <tp:taxon-name-part taxon-name-part-type="species">angustum</tp:taxon-name-part></tp:taxon-name></italic> a label “iqual a <italic><tp:taxon-name><tp:taxon-name-part taxon-name-part-type="genus">Sericopelma</tp:taxon-name-part> <tp:taxon-name-part taxon-name-part-type="species">upala</tp:taxon-name-part></tp:taxon-name></italic> (?) CEV 13 julio 83” (Fig. <xref ref-type="fig" rid="F2">6</xref>) shows Valerio himself (= CEV) had doubts about placement in <italic><tp:taxon-name><tp:taxon-name-part taxon-name-part-type="genus">Brachypelma</tp:taxon-name-part></tp:taxon-name></italic>, also considering it conspecific to the male he described as <italic><tp:taxon-name><tp:taxon-name-part taxon-name-part-type="genus">Sericopelma</tp:taxon-name-part> <tp:taxon-name-part taxon-name-part-type="species">upala</tp:taxon-name-part></tp:taxon-name></italic>. The type localities are close, less than 50 km apart in Alajuela with similar ecotypes of lowland tropical forest, now largely fragmented to sugarcane plantation and cattle pasture (S. Longhorn pers. obs). However, until further specimens of <italic><tp:taxon-name><tp:taxon-name-part taxon-name-part-type="genus">Sericopelma</tp:taxon-name-part> <tp:taxon-name-part taxon-name-part-type="species">upala</tp:taxon-name-part></tp:taxon-name></italic> and/or <italic><tp:taxon-name><tp:taxon-name-part taxon-name-part-type="genus">Sericopelma</tp:taxon-name-part> <tp:taxon-name-part taxon-name-part-type="species">angustum</tp:taxon-name-part></tp:taxon-name></italic> are examined, we are not prepared to place them into synonymy at this time. We suspect <xref ref-type="bibr" rid="B41">Valerio (1980)</xref> lacked sufficient access to <italic><tp:taxon-name><tp:taxon-name-part taxon-name-part-type="genus">Brachypelma</tp:taxon-name-part></tp:taxon-name></italic> material to make a more informed decision about the genus, failing to recognise defining characteristics (as outlined below).</p><!--PageBreak--><!--PageBreak--></tp:treatment-sec><tp:treatment-sec><!--Section generated to contain objects referenced in tp:taxon-treatment.--><fig id="F2" position="float" orientation="portrait"><label>Figure 6–11.</label><caption><p>Holotype of <italic><tp:taxon-name><tp:taxon-name-part taxon-name-part-type="genus">Sericopelma</tp:taxon-name-part> <tp:taxon-name-part taxon-name-part-type="species">angustum</tp:taxon-name-part></tp:taxon-name></italic>. <bold>6</bold> Habitus and labels <bold>7</bold> <xref ref-type="bibr" rid="B41">Valerio (1980)</xref> figure 19, drawing spermathecae <bold>8</bold> Spermathecae, dorsal view <bold>9</bold> Spermathecaee, lateral view showing (reversed) ‘P-shape’ diagnostic of <italic><tp:taxon-name><tp:taxon-name-part taxon-name-part-type="genus">Sericopelma</tp:taxon-name-part></tp:taxon-name></italic> <bold>10</bold> Dense pad of plumose hairs on femur IV not present in <italic><tp:taxon-name><tp:taxon-name-part taxon-name-part-type="genus">Brachypelma</tp:taxon-name-part></tp:taxon-name></italic>, upper with alcohol wet, bottom left inset same dried, bottom right inset closeup of plumose hairs <bold>11</bold> tarsus leg IV showing unusual spines along central axis, bottom left inset closer image.</p></caption><graphic xmlns:xlink="http://www.w3.org/1999/xlink" xlink:href="zookeys-526-075-g002.jpg" position="float" orientation="portrait" xlink:type="simple" id="oo_60035.jpg"/></fig></tp:treatment-sec><ref-list><ref id="B21"><mixed-citation xmlns:xlink="http://www.w3.org/1999/xlink" xlink:type="simple"><person-group><name name-style="western"><surname>Raven</surname><given-names>RJ</given-names></name></person-group> (<year>1985</year>) <article-title>The spider infraorder <tp:taxon-name><tp:taxon-name-part taxon-name-part-type="suborder">Mygalomorphae</tp:taxon-name-part></tp:taxon-name> <tp:taxon-name><tp:taxon-name-part taxon-name-part-type="order">Araneae</tp:taxon-name-part></tp:taxon-name>: Cladistics and systematics.</article-title> <source>Bulletin of the American Museum of Natural History</source> <volume>182</volume>: <fpage>1</fpage>–<lpage>180</lpage>. </mixed-citation></ref><ref id="B26"><mixed-citation xmlns:xlink="http://www.w3.org/1999/xlink" xlink:type="simple"><person-group><name name-style="western"><surname>Schmidt</surname><given-names>G</given-names></name></person-group> (<year>1992</year>) <article-title><italic><tp:taxon-name><tp:taxon-name-part taxon-name-part-type="genus">Brachypelma</tp:taxon-name-part></tp:taxon-name></italic> Simon 1890 oder <italic><tp:taxon-name><tp:taxon-name-part taxon-name-part-type="genus">Euathlus</tp:taxon-name-part></tp:taxon-name></italic> Ausserer 1875? (<tp:taxon-name><tp:taxon-name-part taxon-name-part-type="order">Araneida</tp:taxon-name-part></tp:taxon-name>: <tp:taxon-name><tp:taxon-name-part taxon-name-part-type="family">Theraphosidae</tp:taxon-name-part></tp:taxon-name>: <tp:taxon-name><tp:taxon-name-part taxon-name-part-type="subfamily">Theraphosinae</tp:taxon-name-part></tp:taxon-name>).</article-title> <source>Arachnologischen Anzeiger</source> <volume>3</volume>(<issue>1</issue>): <fpage>9</fpage>–<lpage>11</lpage>. </mixed-citation></ref><ref id="B27"><mixed-citation xmlns:xlink="http://www.w3.org/1999/xlink" xlink:type="simple"><person-group><name name-style="western"><surname>Schmidt</surname><given-names>G</given-names></name></person-group> (<year>1993</year>) <source>Vogelspinnen: Vorkommen, Lebensweise, Haltung und Zucht, mit Bestimmungsschlüsseln für alle Gattungen, Vierte Auflage.</source> <publisher-name>Landbuch-Verlag GmbH</publisher-name>, <publisher-loc>Hannover</publisher-loc>, <size units="page">151 pp</size>. </mixed-citation></ref><ref id="B41"><mixed-citation xmlns:xlink="http://www.w3.org/1999/xlink" xlink:type="simple"><person-group><name name-style="western"><surname>Valerio</surname><given-names>CE</given-names></name></person-group> (<year>1980</year>) <article-title>Arañas terafosidas de Costa Rica <tp:taxon-name><tp:taxon-name-part taxon-name-part-type="order">Araneae</tp:taxon-name-part></tp:taxon-name>, <tp:taxon-name><tp:taxon-name-part taxon-name-part-type="family">Theraphosidae</tp:taxon-name-part></tp:taxon-name>. I. <italic><tp:taxon-name><tp:taxon-name-part taxon-name-part-type="genus">Sericopelma</tp:taxon-name-part></tp:taxon-name></italic> y <italic><tp:taxon-name><tp:taxon-name-part taxon-name-part-type="genus">Brachypelma</tp:taxon-name-part></tp:taxon-name></italic>.</article-title> <source>Brenesia</source> <volume>18</volume>: <fpage>259</fpage>–<lpage>28</lpage>. </mixed-citation></ref><ref id="B12"><mixed-citation xmlns:xlink="http://www.w3.org/1999/xlink" xlink:type="simple"><person-group><name name-style="western"><surname>Peters</surname><given-names>H-J</given-names></name></person-group> (<year>2000</year>) <source>Tarantulas of the world: Kleiner Atlas der Vogelspinnen</source> - <volume>Band 1</volume>. Published by the author, <size units="page">148 pp</size>. </mixed-citation></ref><ref id="B13"><mixed-citation xmlns:xlink="http://www.w3.org/1999/xlink" xlink:type="simple"><person-group><name name-style="western"><surname>Peters</surname><given-names>H-J</given-names></name></person-group> (<year>2003</year>) <source>Tarantulas of the World: Amerika’s Vogelspinnen.</source> Published by the author, <publisher-loc>Wegberg, Germany</publisher-loc>, <size units="page">328 pp</size>. </mixed-citation></ref></ref-list></tp:taxon-treatment>
