# Supplementary material for: Revised generic placement of Brachypelma embrithes (Chamberlin & Ivie, 1936) and Brachypelma angustum Valerio, 1980, with definition of the taxonomic features for identification of female Sericopelma Ausserer, 1875 (Araneae, Theraphosidae)
Source: Zookeys. 2015 Oct 12;(526):75–104. doi: 10.3897/zookeys.526.6315 (PMC4607846; doi:10.3897/zookeys.526.6315)
Supplement: XML Treatment for Sericopelma commue [file zookeys.526.6315-treatment3.xml]

<!DOCTYPE tp:taxon-treatment
  PUBLIC "-//TaxonX//DTD Taxonomic Treatment Publishing DTD v0 20100105//EN" "tax-treatment-NSO.dtd">
<tp:taxon-treatment xmlns:tp="http://www.plazi.org/taxpub"><tp:treatment-meta><kwd-group><label>Taxon classification</label><kwd><named-content content-type="kingdom">Animalia</named-content></kwd><kwd><named-content content-type="order">Araneae</named-content></kwd><kwd><named-content content-type="family">Theraphosidae</named-content></kwd></kwd-group><mixed-citation publication-type="journal"><person-group><name><surname>Gabriel</surname><given-names>Ray</given-names></name><name><surname>Longhorn</surname><given-names>Stuart J.</given-names></name></person-group><article-title>Revised generic placement of <italic><tp:taxon-name><tp:taxon-name-part taxon-name-part-type="genus">Brachypelma</tp:taxon-name-part> <tp:taxon-name-part taxon-name-part-type="species">embrithes</tp:taxon-name-part></tp:taxon-name></italic> (Chamberlin &amp; Ivie, 1936) and <italic><tp:taxon-name><tp:taxon-name-part taxon-name-part-type="genus">Brachypelma</tp:taxon-name-part> <tp:taxon-name-part taxon-name-part-type="species">angustum</tp:taxon-name-part></tp:taxon-name></italic> Valerio, 1980, with definition of the taxonomic features for identification of female <italic><tp:taxon-name><tp:taxon-name-part taxon-name-part-type="genus">Sericopelma</tp:taxon-name-part></tp:taxon-name></italic> Ausserer, 1875 (<tp:taxon-name><tp:taxon-name-part taxon-name-part-type="order">Araneae</tp:taxon-name-part></tp:taxon-name>, <tp:taxon-name><tp:taxon-name-part taxon-name-part-type="family">Theraphosidae</tp:taxon-name-part></tp:taxon-name>)</article-title><source>Zookeys</source><day>12</day><month>10</month><year>2015</year><volume>2015</volume><issue>526</issue><fpage>75</fpage><lpage>104</lpage><pub-id pub-id-type="doi">10.3897/zookeys.526.6315</pub-id></mixed-citation></tp:treatment-meta><tp:nomenclature><tp:taxon-name>
                            <tp:taxon-name-part taxon-name-part-type="genus">Sericopelma</tp:taxon-name-part>
                            <tp:taxon-name-part taxon-name-part-type="species">commue</tp:taxon-name-part>
                        </tp:taxon-name><tp:taxon-authority>F.O.P.-Cambridge, 1897</tp:taxon-authority><tp:nomenclature-citation-list><tp:nomenclature-citation><tp:taxon-name><tp:taxon-name-part taxon-name-part-type="genus">Sericopelma</tp:taxon-name-part> <tp:taxon-name-part taxon-name-part-type="species">communis</tp:taxon-name-part></tp:taxon-name><comment> F.O.P-Cambridge: 15 (D male).</comment></tp:nomenclature-citation><tp:nomenclature-citation><tp:taxon-name><tp:taxon-name-part taxon-name-part-type="genus">Sericopelma</tp:taxon-name-part> <tp:taxon-name-part taxon-name-part-type="species">commune</tp:taxon-name-part></tp:taxon-name><comment> Smith, 1991b: 18 (f), here considered misplaced in this species.</comment></tp:nomenclature-citation></tp:nomenclature-citation-list></tp:nomenclature><tp:treatment-sec sec-type="Type"><title>Type.</title><p><italic>Male</italic> (3 male syntypes, <abbrev xmlns:xlink="http://www.w3.org/1999/xlink" content-type="institution" xlink:title="British Museum of Natural History" xlink:type="simple">BMNH</abbrev> 1898-12-24-19-21, male syntype <abbrev xmlns:xlink="http://www.w3.org/1999/xlink" content-type="institution" xlink:title="Oxford University Museum of Natural History, UK" xlink:type="simple">OUMNH</abbrev> O.P.-Cambridge Coll. Jar 106):</p></tp:treatment-sec><tp:treatment-sec sec-type="Remarks"><title>Remarks.</title><p><xref ref-type="bibr" rid="B39">Smith (1991b)</xref> refers to three of four male syntypes from Chiriquí as <italic><tp:taxon-name><tp:taxon-name-part taxon-name-part-type="genus">Sericopelma</tp:taxon-name-part> <tp:taxon-name-part taxon-name-part-type="species">commune</tp:taxon-name-part></tp:taxon-name></italic>, specifically <abbrev xmlns:xlink="http://www.w3.org/1999/xlink" content-type="institution" xlink:title="British Museum of Natural History" xlink:type="simple">BMNH</abbrev> 1898-12-24-19-21 (<italic>i.e.</italic> accessioned 24<sup>th</sup>-Dec-1898, coded ‘19-21’), then described a female, saying “Female <abbrev xmlns:xlink="http://www.w3.org/1999/xlink" content-type="institution" xlink:title="British Museum of Natural History" xlink:type="simple">BMNH</abbrev> 98-12-24-22. Assigned to the species by Valerio”. The only female <abbrev xmlns:xlink="http://www.w3.org/1999/xlink" content-type="institution" xlink:title="British Museum of Natural History" xlink:type="simple">BMNH</abbrev> specimen with this accession has the oldest label “<italic>Museo Nacional de Costa Rica, Pozo Azul de Pirrís, José C. Zeldón</italic>”, naming a collector from the 1890s. A later label “<italic><tp:taxon-name><tp:taxon-name-part taxon-name-part-type="genus">Sericopelma</tp:taxon-name-part> <tp:taxon-name-part taxon-name-part-type="species">immensa</tp:taxon-name-part></tp:taxon-name></italic> n. sp. Det. C. E. Valerio, Jan 10, 1979” matches his paper (<xref ref-type="bibr" rid="B41">Valerio 1980</xref>) referring to a <abbrev xmlns:xlink="http://www.w3.org/1999/xlink" content-type="institution" xlink:title="British Museum of Natural History" xlink:type="simple">BMNH</abbrev> specimen from this same locality as <italic><tp:taxon-name><tp:taxon-name-part taxon-name-part-type="genus">Sericopelma</tp:taxon-name-part> <tp:taxon-name-part taxon-name-part-type="species">immensum</tp:taxon-name-part></tp:taxon-name></italic>. However, the species on the Valerio label has been physically scored out, but likely reads <italic><tp:taxon-name><tp:taxon-name-part taxon-name-part-type="species">immensa</tp:taxon-name-part></tp:taxon-name></italic>. Another pen-written label says “<italic><tp:taxon-name><tp:taxon-name-part taxon-name-part-type="genus">Sericopelma</tp:taxon-name-part> <tp:taxon-name-part taxon-name-part-type="species">commune</tp:taxon-name-part></tp:taxon-name></italic> F.O Pick–Cambr.” (in handwriting of curator Doug Clark, died 1972), apparently present when both Valerio and Smith examined the specimen. We suspect this label misled <xref ref-type="bibr" rid="B39">Smith (1991b)</xref> to reconsider the specimen as the un-described female <italic><tp:taxon-name><tp:taxon-name-part taxon-name-part-type="genus">Sericopelma</tp:taxon-name-part> <tp:taxon-name-part taxon-name-part-type="species">commune</tp:taxon-name-part></tp:taxon-name></italic>, even though collected at a Costa Rican locality (Parrita Cantón, Puntarenas), approx. 250 km from the Chiriquí type site. However Smith only records the distribution (indicating both sexes) from Chiriquí, Panama. Further confusion occurs with another mature male in <abbrev xmlns:xlink="http://www.w3.org/1999/xlink" content-type="institution" xlink:title="British Museum of Natural History" xlink:type="simple">BMNH</abbrev> with an old pencil-written label “Panama”, then two pen labels in Clark’s handwriting, “<italic><tp:taxon-name><tp:taxon-name-part taxon-name-part-type="genus">Sericopelma</tp:taxon-name-part> <tp:taxon-name-part taxon-name-part-type="species">commune</tp:taxon-name-part></tp:taxon-name></italic> PDA Costa Rica <abbrev xmlns:xlink="http://www.w3.org/1999/xlink" content-type="institution" xlink:title="British Museum of Natural History" xlink:type="simple">BMNH</abbrev> 1898-12-24-22” and “<italic><tp:taxon-name><tp:taxon-name-part taxon-name-part-type="genus">Sericopelma</tp:taxon-name-part> <tp:taxon-name-part taxon-name-part-type="species">commune</tp:taxon-name-part></tp:taxon-name></italic> <abbrev xmlns:xlink="http://www.w3.org/1999/xlink" xlink:title="determined as" xlink:type="simple">det</abbrev>. Clark 1960”. We suspect these latter labels were an attempt by Clark to wrongly allocate this “Panama” male to both the Pozo Azul de Pirrís accession, and as a ‘missing’ fourth male syntype of <italic><tp:taxon-name><tp:taxon-name-part taxon-name-part-type="genus">Sericopelma</tp:taxon-name-part> <tp:taxon-name-part taxon-name-part-type="species">commune</tp:taxon-name-part></tp:taxon-name></italic>. Clark perhaps did not realise that fourth male is in the Pickard-Cambridge collection at <abbrev xmlns:xlink="http://www.w3.org/1999/xlink" content-type="institution" xlink:title="Oxford University Museum of Natural History, UK" xlink:type="simple">OUMNH</abbrev>, where a male labelled ‘syntype’ had the unequivocal label “<italic><tp:taxon-name><tp:taxon-name-part taxon-name-part-type="genus">Sericopelma</tp:taxon-name-part> <tp:taxon-name-part taxon-name-part-type="species">communis</tp:taxon-name-part></tp:taxon-name></italic> Fopc Chiriqui – Champion”. In a <abbrev xmlns:xlink="http://www.w3.org/1999/xlink" content-type="institution" xlink:title="British Museum of Natural History" xlink:type="simple">BMNH</abbrev> accessions book, 1898-12-24-22 corresponds to “<italic><tp:taxon-name><tp:taxon-name-part taxon-name-part-type="genus">Sericopelma</tp:taxon-name-part></tp:taxon-name></italic> sp? Pozo Azul de Pirrís (Costa Rica). Pres. by F.D. Godman, Esq., Costa Rica Mus, F.O.P.-Cambridge”. However, although F.O. Pickard-Cambridge apparently recognised it as a possible female <italic><tp:taxon-name><tp:taxon-name-part taxon-name-part-type="genus">Sericopelma</tp:taxon-name-part></tp:taxon-name></italic> sp, the lack of accounts before <xref ref-type="bibr" rid="B41">Valerio (1980)</xref> indicate it was ignored, <!--PageBreak-->perhaps due to uncertainty about matching it with known males. We consider this female to be the same listed by both <xref ref-type="bibr" rid="B41">Valerio (1980)</xref> and <xref ref-type="bibr" rid="B39">Smith (1991b)</xref> and suggest its unsecure designation as the first described female of <italic><tp:taxon-name><tp:taxon-name-part taxon-name-part-type="genus">Sericopelma</tp:taxon-name-part> <tp:taxon-name-part taxon-name-part-type="species">commune</tp:taxon-name-part></tp:taxon-name></italic> be suspended, instead to favour topotypic specimens from Chiriquí, such as the region of Volcán where G. Champion likely collected the four male syntypes.</p></tp:treatment-sec><tp:treatment-sec sec-type="Distribution"><title>Distribution.</title><p>Only known from type locality, Chiriquí = Chiriquí, Provincia de Chiriquí, República de Panamá.</p></tp:treatment-sec><ref-list><ref id="B39"><mixed-citation xmlns:xlink="http://www.w3.org/1999/xlink" xlink:type="simple"><person-group><name name-style="western"><surname>Smith</surname><given-names>AM</given-names></name></person-group> (<year>1991b</year>) <article-title>Discussion paper: <italic><tp:taxon-name><tp:taxon-name-part taxon-name-part-type="genus">Euathlus</tp:taxon-name-part> <tp:taxon-name-part taxon-name-part-type="species">mesomelas</tp:taxon-name-part></tp:taxon-name></italic> Cambridge 1892.</article-title> <source>Journal of the British Tarantula Society</source> <volume>7</volume>(<issue>2</issue>): <fpage>15</fpage>–<lpage>23</lpage>. </mixed-citation></ref><ref id="B41"><mixed-citation xmlns:xlink="http://www.w3.org/1999/xlink" xlink:type="simple"><person-group><name name-style="western"><surname>Valerio</surname><given-names>CE</given-names></name></person-group> (<year>1980</year>) <article-title>Arañas terafosidas de Costa Rica <tp:taxon-name><tp:taxon-name-part taxon-name-part-type="order">Araneae</tp:taxon-name-part></tp:taxon-name>, <tp:taxon-name><tp:taxon-name-part taxon-name-part-type="family">Theraphosidae</tp:taxon-name-part></tp:taxon-name>. I. <italic><tp:taxon-name><tp:taxon-name-part taxon-name-part-type="genus">Sericopelma</tp:taxon-name-part></tp:taxon-name></italic> y <italic><tp:taxon-name><tp:taxon-name-part taxon-name-part-type="genus">Brachypelma</tp:taxon-name-part></tp:taxon-name></italic>.</article-title> <source>Brenesia</source> <volume>18</volume>: <fpage>259</fpage>–<lpage>28</lpage>. </mixed-citation></ref></ref-list></tp:taxon-treatment>
