# Supplementary material for: Revised generic placement of Brachypelma embrithes (Chamberlin & Ivie, 1936) and Brachypelma angustum Valerio, 1980, with definition of the taxonomic features for identification of female Sericopelma Ausserer, 1875 (Araneae, Theraphosidae)
Source: Zookeys. 2015 Oct 12;(526):75–104. doi: 10.3897/zookeys.526.6315 (PMC4607846; doi:10.3897/zookeys.526.6315)
Supplement: XML Treatment for Sericopelma panamanum [file zookeys.526.6315-treatment4.xml]

<!DOCTYPE tp:taxon-treatment
  PUBLIC "-//TaxonX//DTD Taxonomic Treatment Publishing DTD v0 20100105//EN" "tax-treatment-NSO.dtd">
<tp:taxon-treatment xmlns:tp="http://www.plazi.org/taxpub"><tp:treatment-meta><kwd-group><label>Taxon classification</label><kwd><named-content content-type="kingdom">Animalia</named-content></kwd><kwd><named-content content-type="order">Araneae</named-content></kwd><kwd><named-content content-type="family">Theraphosidae</named-content></kwd></kwd-group><mixed-citation publication-type="journal"><person-group><name><surname>Gabriel</surname><given-names>Ray</given-names></name><name><surname>Longhorn</surname><given-names>Stuart J.</given-names></name></person-group><article-title>Revised generic placement of <italic><tp:taxon-name><tp:taxon-name-part taxon-name-part-type="genus">Brachypelma</tp:taxon-name-part> <tp:taxon-name-part taxon-name-part-type="species">embrithes</tp:taxon-name-part></tp:taxon-name></italic> (Chamberlin &amp; Ivie, 1936) and <italic><tp:taxon-name><tp:taxon-name-part taxon-name-part-type="genus">Brachypelma</tp:taxon-name-part> <tp:taxon-name-part taxon-name-part-type="species">angustum</tp:taxon-name-part></tp:taxon-name></italic> Valerio, 1980, with definition of the taxonomic features for identification of female <italic><tp:taxon-name><tp:taxon-name-part taxon-name-part-type="genus">Sericopelma</tp:taxon-name-part></tp:taxon-name></italic> Ausserer, 1875 (<tp:taxon-name><tp:taxon-name-part taxon-name-part-type="order">Araneae</tp:taxon-name-part></tp:taxon-name>, <tp:taxon-name><tp:taxon-name-part taxon-name-part-type="family">Theraphosidae</tp:taxon-name-part></tp:taxon-name>)</article-title><source>Zookeys</source><day>12</day><month>10</month><year>2015</year><volume>2015</volume><issue>526</issue><fpage>75</fpage><lpage>104</lpage><pub-id pub-id-type="doi">10.3897/zookeys.526.6315</pub-id></mixed-citation></tp:treatment-meta><tp:nomenclature><tp:taxon-name>
                            <tp:taxon-name-part taxon-name-part-type="genus">Sericopelma</tp:taxon-name-part>
                            <tp:taxon-name-part taxon-name-part-type="species">panamanum</tp:taxon-name-part>
                        </tp:taxon-name><tp:taxon-authority>(Karsch, 1880)</tp:taxon-authority><tp:taxon-status xmlns:xlink="http://www.w3.org/1999/xlink" xlink:type="simple">stat. rev.</tp:taxon-status><tp:nomenclature-citation-list><tp:nomenclature-citation><tp:taxon-name><tp:taxon-name-part taxon-name-part-type="genus">Theraphosa</tp:taxon-name-part> <tp:taxon-name-part taxon-name-part-type="species">panamana</tp:taxon-name-part></tp:taxon-name><comment> Karsch, 1880: 84 (D male).</comment></tp:nomenclature-citation><tp:nomenclature-citation><tp:taxon-name><tp:taxon-name-part taxon-name-part-type="genus">Sericopelma</tp:taxon-name-part> <tp:taxon-name-part taxon-name-part-type="species">panamana</tp:taxon-name-part></tp:taxon-name><comment> F. O. Pickard-Cambridge, 1897a: 16.</comment></tp:nomenclature-citation><tp:nomenclature-citation><tp:taxon-name><tp:taxon-name-part taxon-name-part-type="genus">Sericopelma</tp:taxon-name-part> <tp:taxon-name-part taxon-name-part-type="species">rubronitens</tp:taxon-name-part></tp:taxon-name><comment> Simon, 1892: 159 (S, here considered misplaced in this species).</comment></tp:nomenclature-citation></tp:nomenclature-citation-list></tp:nomenclature><tp:treatment-sec sec-type="Type"><title>Type.</title><p><italic>Male</italic> (1 male holotype, <named-content xmlns:xlink="http://www.w3.org/1999/xlink" content-type="dwc:institutional_code" xlink:type="simple">ZMB</named-content> 2394 BERLIN):</p></tp:treatment-sec><tp:treatment-sec sec-type="Remarks"><title>Remarks.</title><p><xref ref-type="bibr" rid="B34">Simon (1892)</xref> makes no clear justification why Karsh’s <italic><tp:taxon-name><tp:taxon-name-part taxon-name-part-type="genus">Theraphosa</tp:taxon-name-part> <tp:taxon-name-part taxon-name-part-type="species">panamana</tp:taxon-name-part></tp:taxon-name></italic> from Chiriquí should be synonymous with <italic><tp:taxon-name><tp:taxon-name-part taxon-name-part-type="genus">Sericopelma</tp:taxon-name-part> <tp:taxon-name-part taxon-name-part-type="species">rubronitens</tp:taxon-name-part></tp:taxon-name></italic>, only referring to similarities in eye pattern and absence of tibial spurs in Karsh’s description against another non-type male specimen in the Paris collection, which he had assigned as <italic><tp:taxon-name><tp:taxon-name-part taxon-name-part-type="genus">Sericopelma</tp:taxon-name-part> <tp:taxon-name-part taxon-name-part-type="species">rubronitens</tp:taxon-name-part></tp:taxon-name></italic>. Our re-examination of the type specimen confirmed its designation as a <italic><tp:taxon-name><tp:taxon-name-part taxon-name-part-type="genus">Sericopelma</tp:taxon-name-part></tp:taxon-name></italic> sp., but not its synonymy with <italic><tp:taxon-name><tp:taxon-name-part taxon-name-part-type="genus">Sericopelma</tp:taxon-name-part> <tp:taxon-name-part taxon-name-part-type="species">rubronitens</tp:taxon-name-part></tp:taxon-name></italic>, which is here reversed.</p></tp:treatment-sec><tp:treatment-sec sec-type="Distribution"><title>Distribution.</title><p>Only known from type locality, Chiriquí = Chiriquí, Provincia de Chiriquí, República de Panamá.</p></tp:treatment-sec><ref-list><ref id="B34"><mixed-citation xmlns:xlink="http://www.w3.org/1999/xlink" xlink:type="simple"><person-group><name name-style="western"><surname>Simon</surname><given-names>E</given-names></name></person-group> (<year>1892</year>) <source>Histoire naturelle des araignées</source>. <edition>Deuxième édition</edition> <publisher-name>librairie encyclopédique de Roret</publisher-name>, <publisher-loc>Paris</publisher-loc> <volume>1</volume>: <fpage>1</fpage>–<lpage>256</lpage>. doi: <ext-link xlink:type="simple" ext-link-type="doi" xlink:href="10.5962/bhl.title.51973">10.5962/bhl.title.51973</ext-link> </mixed-citation></ref></ref-list></tp:taxon-treatment>
